# Supplementary material for: Induction of HIV‐Specific T Cell Responses Using αDC1 Pulsed With Conserved HIV‐1 Peptides
Source: J Immunol Res. 2026 May 15;2026:5457670. doi: 10.1155/jimr/5457670 (PMC13177841; doi:10.1155/jimr/5457670)
Supplement: Supplementary file 5 — Supporting Information 5 Table S2 Effect size and normality test of HIV‐specific T cell response induced by αDC1 data. [file JIMR-2026-5457670-s014.xlsx]

## Sheet: Table_S2
	Supplementary Table Of Figure 3
	Effect size												Normality test
	time	cell_type	.y.	group1	group2	effsize	n1	n2	conf.low	conf.high	magnitude	Test	time	cell_type	marker	variable	statistic	p value	Test
	20d	T CD4	value_pct	mat_aDC1	puls_aDC1	0.83054	7	7	0.51	0.91	large	Effect Size
	20d	T CD8	value_pct	mat_aDC1	puls_aDC1	0.86558	7	7	0.74	0.91	large
	6d	T CD4	value_pct	mat_aDC1	puls_aDC1	0.766652	7	7	0.32	0.91	large		20d	T CD4	GZMb	value_pct	0.471148	7.44282e-07	Shapiro-Wilk
	6d	T CD8	value_pct	mat_aDC1	puls_aDC1	0.61807	7	7	0.04	0.88	large		20d	T CD4	IFNg	value_pct	0.452298	5.23473e-07
	20d	T CD4	value_pct	mat_aDC1	puls_aDC1	0.617213	3	3	0	1	large		20d	T CD8	GZMb	value_pct	0.607809	1.24011e-05
	20d	T CD8	value_pct	mat_aDC1	puls_aDC1	0.92582	3	3	0.93	1	large		20d	T CD8	IFNg	value_pct	0.754482	0.000514306
	20d	T CD8	value_pct	aDC1_epi	mat_aDC1	0.92582	3	3	0.93	1	large		6d	T CD4	IFNg	value_pct	0.560144	1.8291e-05
	20d	T CD8	value_pct	aDC1_epi	puls_aDC1	0.92582	3	3	0.93	1	large		6d	T CD8	IFNg	value_pct	0.796287	0.0044918
