# Supplementary material for: Induction of HIV‐Specific T Cell Responses Using αDC1 Pulsed With Conserved HIV‐1 Peptides
Source: J Immunol Res. 2026 May 15;2026:5457670. doi: 10.1155/jimr/5457670 (PMC13177841; doi:10.1155/jimr/5457670)
Supplement: Supplementary file 6 — Supporting Information 6 Table S3 Effect size and normality test of CTLs induced by αDC1 data. [file JIMR-2026-5457670-s004.xlsx]

## Sheet: Table_S3
Supplementary Table Of Figure 4
Effect size											Normality test
.y.	group1	group2	effsize	time	cell_type	n1	n2	conf.low	conf.high	magnitude	time	cell_type	variable	statistic	p
value_pct	mat_aDC1	puls_aDC1	0.308607	20d	T CD4	3	3	0	1	moderate	20d	T CD4	value_pct	0.496293	2.08613e-05
value_pct	mat_aDC1	puls_aDC1	0.316228	20d	T CD8	2	2	0.32	1	moderate	20d	T CD8	value_pct	0.85755	0.251562
