# Supplementary material for: Induction of HIV‐Specific T Cell Responses Using αDC1 Pulsed With Conserved HIV‐1 Peptides
Source: J Immunol Res. 2026 May 15;2026:5457670. doi: 10.1155/jimr/5457670 (PMC13177841; doi:10.1155/jimr/5457670)
Supplement: Supplementary file 7 — Supporting Information 7 Table S4 Effect size and normality test of CD4+ and CD8+ T cell memory subsets after αDC1 stimulation. [file JIMR-2026-5457670-s003.xlsx]

## Sheet: Table_S4
Supplementary Table Of Figure 5
Effect size									Normality size
Cell_type	cell_population	comparison	effsize	conf.low	conf.high	magnitude	n1	n2	condition	cell_type	variable	statistic	p
TCD4	T_central_memory	DC_afer_vs_Baseline	0.153672	0	0.7	small	7	7	Baseline	T CD4+	value_pct	0.857407	0.00132385
TCD4	T_effector_memory	mDC_vs_Baseline	0.392718	0.02	0.76	moderate	7	7	DC_afer	T CD4+	value_pct	0.761197	2.37525e-05
TCD4	T_effector_memory	DC_afer_vs_Baseline	0.426867	0.04	0.81	moderate	7	7	DC_efer	T CD4+	value_pct	0.781822	0.0058642
TCD4	T_naive_memory	mDC_vs_Baseline	0.324419	0.02	0.77	moderate	7	7	mDC	T CD4+	value_pct	0.792562	7.91519e-05
TCD4	T_naive_memory	DC_afer_vs_Baseline	0.461017	0.05	0.84	moderate	7	7	Baseline	T CD8+	value_pct	0.8274	0.000337996
TCD4	T_Terminally_Differentiated_Effector_Memory	mDC_vs_Baseline	0.187822	0	0.69	small	7	7	DC_afer	T CD8+	value_pct	0.731254	8.13408e-06
TCD4	T_Terminally_Differentiated_Effector_Memory	DC_afer_vs_Baseline	0.187822	0	0.7	small	7	7	DC_efer	T CD8+	value_pct	0.779181	0.00548496
TCD8	T_central_memory	mDC_vs_Baseline	0.0853735	0.02	0.63	small	7	7	mDC	T CD8+	value_pct	0.783231	5.48073e-05
TCD8	T_central_memory	DC_afer_vs_Baseline	0.187822	0.02	0.71	small	7	7	T_Terminally_Differentiated_Effector_Memory	TCD4	value_pct	0.862446	0.00375456
TCD8	T_effector_memory	mDC_vs_Baseline	0.0853735	0	0.6	small	7	7	T_central_memory	TCD4	value_pct	0.818137	0.000591948
TCD8	T_effector_memory	DC_afer_vs_Baseline	0.25612	0	0.73	small	7	7	T_effector_memory	TCD4	value_pct	0.920454	0.0597745
TCD8	T_naive_memory	mDC_vs_Baseline	0.307683	0.02	0.71	moderate	7	7	T_naive_memory	TCD4	value_pct	0.967461	0.604874
TCD8	T_naive_memory	DC_afer_vs_Baseline	0.495166	0.06	0.84	moderate	7	7	T_Terminally_Differentiated_Effector_Memory	TCD8	value_pct	0.93013	0.0981404
TCD8	T_Terminally_Differentiated_Effector_Memory	mDC_vs_Baseline	0.25612	0.02	0.7	small	7	7	T_central_memory	TCD8	value_pct	0.961416	0.467523
TCD8	T_Terminally_Differentiated_Effector_Memory	DC_afer_vs_Baseline	0.29027	0.02	0.71	small	7	7	T_effector_memory	TCD8	value_pct	0.973598	0.755574
TCD4	T-cell/non-puls-aDC1	T-cell/puls-aDC1	0.83054	0.51	0.91	large	7	7	T_naive_memory	TCD8	value_pct	0.981542	0.92248
									TCD4_IFNy	T_effector_memory	value_pct	0.539175	1.22284e-05
