# Supplementary material for: Induction of HIV‐Specific T Cell Responses Using αDC1 Pulsed With Conserved HIV‐1 Peptides
Source: J Immunol Res. 2026 May 15;2026:5457670. doi: 10.1155/jimr/5457670 (PMC13177841; doi:10.1155/jimr/5457670)
Supplement: Supplementary file 8 — Supporting Information 8 Table S5 Significance analysis of HIV‐specific T cell response induced by αDC1 data. [file JIMR-2026-5457670-s002.xlsx]

## Sheet: Table_S5
Supplementary Table Of Figure 3 (Wilcoxon-test)
p value not-adjusted														p value adjusted
time	cell_type	.y.	group1	group2	n1	n2	statistic	p	p.signif	y.position	groups	xmin	xmax	time	cell_type	.y.	group1	group2	n1	n2	statistic	p	p.adj	p.adj.signif	y.position	groups	xmin	xmax
														20d	T CD4	value_pct	mat_aDC1	puls_aDC1	7	7	6.5	0.024	0.102	ns	45864	mat_aDC1, puls_aDC1	1	2
														20d	T CD4	value_pct	mat_aDC1	aDC1_epi	7	3	12	0.807	0.807	ns	53235	mat_aDC1, aDC1_epi	1	3
20d	T CD4	value_pct	mat_aDC1	puls_aDC1	7	7	6.5	0.0236	*	45.8568	mat_aDC1, puls_aDC1	1	2	20d	T CD4	value_pct	puls_aDC1	aDC1_epi	7	3	18	0.106	0.159	ns	60606	puls_aDC1, aDC1_epi	2	3
20d	T CD8	value_pct	mat_aDC1	puls_aDC1	7	7	9.5	0.0578	ns	5.2668	mat_aDC1, puls_aDC1	1	2	20d	T CD8	value_pct	mat_aDC1	puls_aDC1	7	7	9.5	0.058	0.116	ns	4914.35	mat_aDC1, puls_aDC1	1	2
6d	T CD4	value_pct	mat_aDC1	puls_aDC1	7	7	12	0.122	ns	5.2968	mat_aDC1, puls_aDC1	1	2	20d	T CD8	value_pct	mat_aDC1	aDC1_epi	7	3	1	0.034	0.102	ns	12285.3	mat_aDC1, aDC1_epi	1	3
6d	T CD8	value_pct	mat_aDC1	puls_aDC1	7	7	15.5	0.273	ns	5.0668	mat_aDC1, puls_aDC1	1	2	20d	T CD8	value_pct	puls_aDC1	aDC1_epi	7	3	7	0.517	0.6204	ns	19656.3	puls_aDC1, aDC1_epi	2	3
