# Supplementary material for: Induction of HIV‐Specific T Cell Responses Using αDC1 Pulsed With Conserved HIV‐1 Peptides
Source: J Immunol Res. 2026 May 15;2026:5457670. doi: 10.1155/jimr/5457670 (PMC13177841; doi:10.1155/jimr/5457670)
Supplement: Supplementary file 9 — Supporting Information 9 Table S6 Significance analysis of CTLs induced by αDC1 data. [file JIMR-2026-5457670-s001.xlsx]

## Sheet: Table_S6
Supplementary Table Of Figure 4 (Wilcoxon-test)
time	cell_type	.y.	group1	group2	n1	n2	statistic	p	p.signif	p.adj	y.position	groups	xmin	xmax
20d	T CD4	value_pct	mat_aDC1	puls_aDC1	7	7	13	0.133	ns	0.266	4.8372	mat_aDC1, puls_aDC1	1	2
20d	T CD8	value_pct	mat_aDC1	puls_aDC1	7	7	22	0.777	ns	0.777	13.5172	mat_aDC1, puls_aDC1	1	2
