# Supplementary material for: Induction of HIV‐Specific T Cell Responses Using αDC1 Pulsed With Conserved HIV‐1 Peptides
Source: J Immunol Res. 2026 May 15;2026:5457670. doi: 10.1155/jimr/5457670 (PMC13177841; doi:10.1155/jimr/5457670)
Supplement: Supplementary file 10 — Supporting Information 10 Table S7 Significance analysis of phenotypic characterization of HIV‐specific T‐cells data. [file JIMR-2026-5457670-s015.xlsx]

## Sheet: Table_S7
Supplementary Table Of Figure 5 (Wilcoxon-test)
cell_type	cell_population	.y.	group1	group2	n1	n2	statistic	p	p.adj	p.adj.signif	y.position	groups	xmin	xmax
T CD4+	T_Terminally_Differentiated_Effector_Memory	value_pct	T-cell/Baseline	T-cell/non-plus-aDC1	7	7	30	0.535	0.856	ns	30.294	T-cell/Baseline, T-cell/non-plus-aDC1	1	2
T CD4+	T_Terminally_Differentiated_Effector_Memory	value_pct	T-cell/Baseline	T-cell/plus-aDC1	7	7	30	0.535	0.856	ns	41.535	T-cell/Baseline, T-cell/plus-aDC1	1	3
T CD4+	T_Terminally_Differentiated_Effector_Memory	value_pct	T-cell/non-plus-aDC1	T-cell/plus-aDC1	7	7	28	0.71	0.878182	ns	52.776	T-cell/non-plus-aDC1, T-cell/plus-aDC1	2	3
T CD8+	T_Terminally_Differentiated_Effector_Memory	value_pct	T-cell/Baseline	T-cell/non-plus-aDC1	7	7	17	0.383	0.766	ns	25.694	T-cell/Baseline, T-cell/non-plus-aDC1	1	2
T CD8+	T_Terminally_Differentiated_Effector_Memory	value_pct	T-cell/Baseline	T-cell/plus-aDC1	7	7	16	0.318	0.7632	ns	36.935	T-cell/Baseline, T-cell/plus-aDC1	1	3
T CD8+	T_Terminally_Differentiated_Effector_Memory	value_pct	T-cell/non-plus-aDC1	T-cell/plus-aDC1	7	7	27	0.805	0.878182	ns	48.176	T-cell/non-plus-aDC1, T-cell/plus-aDC1	2	3
T CD4+	T_central_memory	value_pct	T-cell/Baseline	T-cell/non-plus-aDC1	7	7	23	0.902	0.941217	ns	38.694	T-cell/Baseline, T-cell/non-plus-aDC1	1	2
T CD4+	T_central_memory	value_pct	T-cell/Baseline	T-cell/plus-aDC1	7	7	29	0.62	0.875294	ns	49.935	T-cell/Baseline, T-cell/plus-aDC1	1	3
T CD4+	T_central_memory	value_pct	T-cell/non-plus-aDC1	T-cell/plus-aDC1	7	7	33	0.318	0.7632	ns	61.176	T-cell/non-plus-aDC1, T-cell/plus-aDC1	2	3
T CD8+	T_central_memory	value_pct	T-cell/Baseline	T-cell/non-plus-aDC1	7	7	22	0.805	0.878182	ns	25.594	T-cell/Baseline, T-cell/non-plus-aDC1	1	2
T CD8+	T_central_memory	value_pct	T-cell/Baseline	T-cell/plus-aDC1	7	7	19	0.535	0.856	ns	36.835	T-cell/Baseline, T-cell/plus-aDC1	1	3
T CD8+	T_central_memory	value_pct	T-cell/non-plus-aDC1	T-cell/plus-aDC1	7	7	21.5	0.749	0.878182	ns	48.076	T-cell/non-plus-aDC1, T-cell/plus-aDC1	2	3
T CD4+	T_effector_memory	value_pct	T-cell/Baseline	T-cell/non-plus-aDC1	7	7	13	0.165	0.7632	ns	86.844	T-cell/Baseline, T-cell/non-plus-aDC1	1	2
T CD4+	T_effector_memory	value_pct	T-cell/Baseline	T-cell/plus-aDC1	7	7	12	0.128	0.7632	ns	98.085	T-cell/Baseline, T-cell/plus-aDC1	1	3
T CD4+	T_effector_memory	value_pct	T-cell/non-plus-aDC1	T-cell/plus-aDC1	7	7	16	0.318	0.7632	ns	109.326	T-cell/non-plus-aDC1, T-cell/plus-aDC1	2	3
T CD8+	T_effector_memory	value_pct	T-cell/Baseline	T-cell/non-plus-aDC1	7	7	22	0.805	0.878182	ns	86.794	T-cell/Baseline, T-cell/non-plus-aDC1	1	2
T CD8+	T_effector_memory	value_pct	T-cell/Baseline	T-cell/plus-aDC1	7	7	17	0.383	0.766	ns	98.035	T-cell/Baseline, T-cell/plus-aDC1	1	3
T CD8+	T_effector_memory	value_pct	T-cell/non-plus-aDC1	T-cell/plus-aDC1	7	7	20	0.62	0.875294	ns	109.276	T-cell/non-plus-aDC1, T-cell/plus-aDC1	2	3
T CD4+	T_naive_memory	value_pct	T-cell/Baseline	T-cell/non-plus-aDC1	7	7	34	0.259	0.7632	ns	37.294	T-cell/Baseline, T-cell/non-plus-aDC1	1	2
T CD4+	T_naive_memory	value_pct	T-cell/Baseline	T-cell/plus-aDC1	7	7	38	0.097	0.7632	ns	48.535	T-cell/Baseline, T-cell/plus-aDC1	1	3
T CD4+	T_naive_memory	value_pct	T-cell/non-plus-aDC1	T-cell/plus-aDC1	7	7	38	0.097	0.7632	ns	59.776	T-cell/non-plus-aDC1, T-cell/plus-aDC1	2	3
T CD8+	T_naive_memory	value_pct	T-cell/Baseline	T-cell/non-plus-aDC1	7	7	33.5	0.277	0.7632	ns	39.044	T-cell/Baseline, T-cell/non-plus-aDC1	1	2
T CD8+	T_naive_memory	value_pct	T-cell/Baseline	T-cell/plus-aDC1	7	7	39	0.073	0.7632	ns	50.285	T-cell/Baseline, T-cell/plus-aDC1	1	3
T CD8+	T_naive_memory	value_pct	T-cell/non-plus-aDC1	T-cell/plus-aDC1	7	7	24	1	1	ns	61.526	T-cell/non-plus-aDC1, T-cell/plus-aDC1	2	3
