# Supplementary material for: Induction of HIV‐Specific T Cell Responses Using αDC1 Pulsed With Conserved HIV‐1 Peptides
Source: J Immunol Res. 2026 May 15;2026:5457670. doi: 10.1155/jimr/5457670 (PMC13177841; doi:10.1155/jimr/5457670)
Supplement: Supplementary file 14 — Supporting Information 14 Table S8 IFN‐γ CD4+ and CD8+ T cells production per donor (log scale). [file JIMR-2026-5457670-s011.xlsx]

## Sheet: Table_S8
PATIENT ID	T Cell	Basal	Peptides (%) log*-5
			Gag.15		Gag.17		Gag.21		Gag.22		Gag.27		Gag.34		Gag.35		Pol.32		Pol.22
			Raw	Delta	Raw	Delta	Raw	Delta	Raw	Delta	Raw	Delta	Raw	Delta	Raw	Delta	Raw	Delta	Raw	Delta
P01	CD4 + T CELL	4.26	6.07	1.81	6.65	2.58	0	0	1.64	0	3.27	0	3.39	0	3.4	0	1	5.74	5.72	1.46
P02		1.76	7.32	5.56	1	8.24	0	0	5.24	3.48	0	0	8.14	6.38	8.61	1.224	4.49	2.73	5.61	3.85
P03		5.5	0	0	7.31	1.81	1.4	8.5	1.9	1.35	7.1	6.55	1.8	1.25	1	7.5	1.9	1.35	1.8	1.25
P04		2.85	3.5	6.5	2.8	0	9.96	0	1.6	0	8.9	6.05	9.11	0	2	0	9.42	0	1.3	0
P05		2.64	4.1	1.46	1.7	1.436	2.67	3	1.3	1.036	1.1	8.36	1.5	1.236	4.09	1.45	9.66	7.02	1.3	1.036
P06		5.97	4.25	0	6.05	8	7.16	1.19	5.69	0	8.86	2.89	3.16	0	4.08	0	5.14	0	9.67	3.7
P07		1.35	6.5	0	8.41	5.3	6.4	0	6.2	0	5.9	4.55	6.4	0	1.27	0	1.86	5.1	2.54	1.19
P08		1.94	2.74	8	1.38	0	2.43	4.9	1.12	0	1.12	0	6.56	4.62	6.1	5.906	2.5	2.306	0	0
P09		3.29	4.75	1.46	9.96	6.67	5.74	2.45	1.2	8.71	3.32	3	3.42	1.3	0	0	4.67	1.38	2.5	2.171
P11		1.49	8.93	7.44	6.95	5.46	7.69	6.2	4.18	2.69	1.1	9.51	7.09	5.6	4.81	3.32	4.74	3.25	5.77	4.28
P12		4.72	2.2	1.728	1.5	1.028	2.5	2.028	1.3	8.28	1.1	6.28	1.5	1.028	1.2	7.28	4.84	1.2	4.73	1
P01	CD8 + T CELL	2	1.3	0	1.9	0	1.2	0	1.3	0	0	0	1.8	0	1.2	0	1.4	0	9.62	0
P02		9.29	1.7	7.72	0	0	0	0	1.4	4.72	6.79	0	3.66	0	3.24	1.072	1.3	3.72	6.72	0
P03		8.85	3.9	3.016	4.39	0	2.4	1.516	6.76	0	2.9	2.016	4.63	0	1.8	0	4.52	0	4.48	0
P04		8.02	1.1	2.98	1.6	7.98	0	0	1	1.98	2.2	2.1198	2	1.198	2	1.898	1.6	7.98	2.3	1.498
P05		0	6.73	6.73	1.6	1.6	0	3	1.2	1.2	1.3	1.3	1.7	1.7	4.51	4.51	7.96	7.96	1.2	1.2
P06		2.31	6.02	3.71	1.3	1.069	1	7.69	7.92	5.61	1.1	8.69	8.68	6.37	7.6	5.29	7.03	4.72	1.1	8.69
P07		1.83	8.4	8.217	3.81	1.9817	8.67	6.84	0	0	9.47	7.64	5.41	3.58	3.49	1.66	5.2	3.37	8.86	7.03
P08		4.92	9.06	4.14	1.5	1.008	4.17	0	1.89	0	0	0	9.69	4.77	3.2	2.708	3.1	2.608	4.69	0
P09		1.22	6.01	4.79	1.1	9.78	3.71	2.49	7.25	6.03	6.62	5.4	3.8	2.58	7.83	6.61	4.75	3.53	2.9	2.778
P11		1.7	1.9	2	3.8	2.1	8.21	0	1	0	1.1	0	1.9	2	8.54	0	2.2	5	1.6	0
P12		3.27	1.8	1.473	1.3	9.73	1.5	1.173	3.4	3.073	8.99	5.72	1.5	1.173	1.1	7.73	2.1	1.773	6.97	3.7
